# Supplementary material for: High-Intensity Focused Ultrasound Increases Collagen and Elastin Fiber Synthesis by Modulating Caveolin-1 in Aging Skin
Source: Cells. 2023 Sep 14;12(18):2275. doi: 10.3390/cells12182275 (PMC10527789; doi:10.3390/cells12182275)
Supplement: Supplementary file 1 [file cells-12-02275-s001.zip]

Archive with 1 entries (1 files):
- cells-2555057-supplementary.pdf
